# Supplementary material for: Pregnant sows immunized with Cryptosporidium parvum significantly reduced infection in newborn piglets challenged with C. parvum but not with C. hominis
Source: PLoS Negl Trop Dis. 2022 Jul 29;16(7):e0010690. doi: 10.1371/journal.pntd.0010690 (PMC9365126; doi:10.1371/journal.pntd.0010690)
Supplement: S1 Table — (XLSX) [file pntd.0010690.s001.xlsx]

## Sheet: Sheet1
S1 Table. Daily Cryptosporidium parvum oocyst excretion pattern following infection of the piglets of control sow #2 with C. parvum, and serum antibody titers on day of the infection (first bleed) and at euthanasia (second bleed).
Piglets	Days post infection														Titer (first bleed)		Titer (second bleed)
	4	5	6	7	8	9	10	11	12	13	14	15	16	17	IgG	IgA	IgG	IgA
Pig 1	105	8	30	22	3	22	0	0	1	2	0	0	0	0	0	1000	0	0
Pig 2	113	217	11	395	7	66	0	0	1	1	0	5	0	0	0	4000	0	0
Pig 3	74	88	41	28	15	0	2	0	1	0	0	0	0	0	0	4000	0	0
Pig 4	8	61	59	204	13	50	0	0	0	0	0	0	0	0	0	4000	0	0
Pig 5	172	7	54	83	0	2	0	0	0	0	0	0	0	0	0	4000	0	0
Pig 6	147	378	166	8	0	3	0	0	0	3	0	0	0	1	0	4000	0	0
Pig 7	209	18	17	189	0	168	30	0	3	0	0	0	0	0	0	8000	0	0
Pig 8	0	0	2	134	0	0	0	0	0	2	0	2	0	0	0	4000	0	0
Pig 9	0	0	4	298	0	0	0	0	5	1	0	0	0	0	0	8000	0	0
