# Supplementary material for: Pregnant sows immunized with Cryptosporidium parvum significantly reduced infection in newborn piglets challenged with C. parvum but not with C. hominis
Source: PLoS Negl Trop Dis. 2022 Jul 29;16(7):e0010690. doi: 10.1371/journal.pntd.0010690 (PMC9365126; doi:10.1371/journal.pntd.0010690)
Supplement: S2 Table — (XLSX) [file pntd.0010690.s002.xlsx]

## Sheet: Sheet1
S2 Table. Daily Cryptosporidium parvum oocyst excretion pattern following infection of the piglets of sow #4 immunized with C. parvum, and serum antibody titers on day of the infection (first bleed) and at euthanasia (second bleed).
Piglets	Days post infection														Titer (first bleed)		Titer (second bleed)
	4	5	6	7	8	9	10	11	12	13	14	15	16	17	IgG	IgA	IgG	IgA
Pig 1	0	0	3	43	16	0	1	0	0	0	0	0	0	0	512000	128000	128000	0
Pig 2	0	0	0	5	9	6	3	0	1	9	2	0	2	0	512000	128000	128000	0
Pig 3	0	0	0	0	14	20	2	0	0	6	2	0	0	0	1024000	128000	256000	0
Pig 4	1	0	0	7	34	5	7	3	0	7	3	0	2	0	1024000	128000	256000	0
Pig 5	17	1	1	0	22	22	13	0	7	57	2	0	6	0	1024000	128000	256000	0
Pig 6	3	0	0	0	7	5	0	0	3	1	0	0	2	0	512000	128000	128000	0
Pig 7	0	0	0	0	0	2	6	0	1	0	0	0	1	0	512000	64000	128000	0
Pig 8	0	0	1	13	17	7	2	1	0	10	1	0	8	1	256000	32000	64000	0
Pig 9	0	0	0	0	3	0	4	9	2	3	3	0	0	0	1024000	64000	256000	0
Pig 10	1	2	3	46	25	220	7	0	0	14	2	2	12	0	1024000	128000	256000	0
