# Supplementary material for: Pregnant sows immunized with Cryptosporidium parvum significantly reduced infection in newborn piglets challenged with C. parvum but not with C. hominis
Source: PLoS Negl Trop Dis. 2022 Jul 29;16(7):e0010690. doi: 10.1371/journal.pntd.0010690 (PMC9365126; doi:10.1371/journal.pntd.0010690)
Supplement: S3 Table — (XLSX) [file pntd.0010690.s003.xlsx]

## Sheet: Sheet1
S3 Table. Daily Cryptosporidium hominis oocyst excretion pattern following infection of the piglets of control sow #7 with C. parvum, and serum antibody titers on day of the infection (first bleed) and at euthanasia (second bleed).
Piglets	Days post infection														Titer (first bleed)		Titer (second bleed)
	4	5	6	7	8	9	10	11	12	13	14	15	16	17	IgG	IgA	IgG	IgA
Pig 1	0	1	0	0	0	0	0	0	0	44	6	3	14	1	32000	0	8000	0
Pig 2	0	4	434	3	102	0	7	169	586	382	58	205	0	0	32000	0	8000	0
Pig 3	0	0	0	0	0	0	0	0	0	0	0	0	0	0	4000	0	1000	0
Pig 4	0	0	0	0	0	0	0	3	2	0	1	0	0	0	32000	0	8000	0
Pig 5	0	1	47	5	1	1	3	0	0	2	3	3	4	0	N/A	N/A	8000	0
Pig 6	0	0	85	311	68	63	4	17	11	26	47	6	94	16	32000	0	8000	0
