# Supplementary material for: Pregnant sows immunized with Cryptosporidium parvum significantly reduced infection in newborn piglets challenged with C. parvum but not with C. hominis
Source: PLoS Negl Trop Dis. 2022 Jul 29;16(7):e0010690. doi: 10.1371/journal.pntd.0010690 (PMC9365126; doi:10.1371/journal.pntd.0010690)
Supplement: S4 Table — (XLSX) [file pntd.0010690.s004.xlsx]

## Sheet: Sheet1
S4 Table. Daily Cryptosporidium hominis oocyst excretion pattern following infection of the piglets of sow #6 immunized with C. parvum, and serum antibody titers on day of the infection (first bleed) and at euthanasia (second bleed).
Piglets	Days post infection														Titer (first bleed)		Titer (second bleed)
	4	5	6	7	8	9	10	11	12	13	14	15	16	17	IgG	IgA	IgG	IgA
Pig 1	0	0	568	78	2	8	0	0	52	0	0	1	2	28	256000	64000	32000	0
Pig 2	0	0	40	12	4	4	51	0	0	5	0	3	0	0	128000	64000	32000	0
Pig 3	0	0	0	1	0	0	0	0	0	0	0	0	0	22	128000	64000	32000	0
Pig 4	0	0	0	0	1	0	0	0	0	0	0	18	92	33	256000	64000	32000	0
Pig 5	0	0	1	0	3	14	10	0	162	165	85	14	82	0	128000	64000	32000	0
Pig 6	0	0	0	0	8	3	0	0	0	0	0	0	0	0	128000	64000	32000	0
Pig 7	0	0	0	0	0	0	63	4	14	0	0	0	0	0	256000	64000	32000	0
Pig 8	0	0	56	0	0	21	69	14	0	0	49	0	21	0	128000	64000	32000	0
Pig 9	0	0	0	0	0	0	0	0	0	0	0	0	0	2	256000	64000	32000	0
Pig 10	0	0	0	0	0	0	0	0	0	46	0	0	0	0	128000	64000	32000	0
